# Supplementary material for: Peer influence in adolescent drinking behavior: A meta-analysis of stochastic actor-based modeling studies
Source: PLoS One. 2021 Apr 16;16(4):e0250169. doi: 10.1371/journal.pone.0250169 (PMC8051820; doi:10.1371/journal.pone.0250169)
Supplement: S3 Appendix — (XLSX) [file pone.0250169.s003.xlsx]

## Sheet: Лист1
Publication	Databese/Project name	Country	1st wave	N of waves	Interval between waves	Sample size	N of schools	N of networks	Age at 1st wave	Max possible nominations	Type of alco behav	Points in behav. scale	Influence effect	Selection effect	Covariates
Burk et al., 2012 [75]	Swedish Longitudinal Study	Sweden	2001	3	12 mo.	314; 355; 301	?	3 (separate models reported)	10, 13, 16 (three cohorts)	3, 10, 10 (three name generators)	alcohol intoxication	5	totSim	simX	gender; school average alcohol use
Giletta et al., 2012	Torino University Longitudinal Study	Italy	?	2	6 mo.	704	3	1 (data from six schools/cohorts combined with structural zeros)	14 - 18	unlimited	bindge drinking & alcohol intoxication	6	totSim	simX	gender; age; depressive symptoms
Gremmen et al., 2019 [73]	SNARE	Netherlands	2012	3	4 mo.	1786	5	3 (for each cohort data from 5 schools combined with structural zeros)	13, 14, 15 (three groups)	unlimited	alcohol use	2	avAlt	egoXaltX	gender; track; GPA
Huang, 2013 [56]	Social Network Study	USA	2010	2	6 mo.	1536	5	5 (school results combined in meta-analysis)	15	19	alcohol use	5	avAlt	simX	gender; school grades; smoking; parental smoking
Kiuru et al., 2010 [57]	Finnish National School Health Survey	Finland	2005	2	12 mo.	1419	9	9 (school results combined in meta-analysis)	15 - 17	3	alcohol use	5	totSim	simX	gender
Long, 2018 [58]	Add Health	USA	1995	2	12 mo.	640; 1156	2	2 (separate models reported)	14 - 17	5 girls & 5 boys	alcohol use & binge drinking	6	totSim	simX	gender; grade; physical activity; parental alcohol use
Mathys et al., 2017 [59]	University of Connecticut Longitudinal Study	USA	?	2	12 mo.	450	1	1	15 - 17	unlimited	alcohol use	5	avAlt	simX	gender; ethnicity; smoking; marijuana use
McCann et al., 2019 [60]	Belfast Youth Development Study	Northern Ireland	2000	5	13 mo.	3220	21	21 (school results combined in meta-analysis)	11	10	alcohol use	4	totSim	simX	parental control; secretive behavior
McMillan et al., 2018 [61]	PROSPER	USA	2002; 2003	5	6 mo., 12 mo.	9135	?	51 (district/cohort results combined in meta-analysis)	11	7	alcohol use	5	avAlt	simX	gender; race; sensation seeking; family relations; school bonding
Mercken et.al., 2012	European Smoking Prevention Framework Approach study	Finland	?	4	12 mo.	1204	10	10 (school results combined in meta-analysis)	13 - 14	5	alcohol use	5	avAlt	simX	gender; smoking; school achievement
Mundt et al., 2012 [63]	Add Health	USA	1995	2	12 mo.	2563	13	13 (school results combined in meta-analysis)	14 - 17	5 girls & 5 boys	alcohol use	5	avAlt	simX	gender; age; race; parental alcohol use
Mundt, 2013 [62]	Add Health	USA	1995	2	12 mo.	2563	13	13 (school results combined in meta-analysis)	14 - 17	5 girls & 5 boys	binge drinking	5	avAlt	simX	gender; age; race; parental alcohol use; family bonding
Niezink et al., 2019 [64]	Teenage Friends and Lifestyle Study	UK	1995	3	12 mo.	160	1	1	12 - 13	6	alcohol use	5	avAlt	egoXaltX	gender; self-esteem
Osgood et al., 2013 [65]	PROSPER	USA	2002; 2003	5	6 mo., 12 mo.	9020	?	51 (district/cohort results combined in meta-analysis)	11	7	alcohol use	3	avSim	simX	gender; race; free lunch; composite risk for alcohol use
Osgood et al., 2015 [66]	PROSPER	USA	2002; 2003	5	6 mo., 12 mo.	~8000	?	50 (district/cohort results combined in meta-analysis)	11	7	alcohol use	3	avSim	simX	gender; race; sensation seeking; family status; family relations; school bonding
Pattiselanno, 2016 [76]	SNARE	Netherlands	2012	3	4 mo.	1309	5	5 (school results combined in meta-analysis)	13, 14	unlimited	alcohol use	4	avAlt	egoXaltX	gender; grade; smoking
Rabaglietti et al., 2012 [67]	Torino University Longitudinal Study	Italy	2009	2	6 mo.	457	6	1 (data from six schools combined with structural zeros)	14 - 20	5	bindge drinking & alcohol intoxication	6	avSim	egoXaltX	gender; age; self-efficacy
Ragan, 2014 [74]	PROSPER	USA	2002; 2003	5	6 mo., 12 mo.	~11000	?	42 (district/cohort results combined in meta-analysis)	11	7	alcohol use	3	avSim	simX	gender; race; expectations for drinking; moral approval of drinking
Ragan, 2020 [72]	PROSPER	USA	2002; 2003	5	6 mo., 12 mo.	~11000	?	46 (district/cohort results combined in meta-analysis)	11	7	alcohol use	3	avSim	simX	gender; race; school adjustment; family repations
Schaefer, 2018 [68]	Add Health	USA	1995	2	12 mo.	1373	2	1 (data from two schools combined with structural zeros)	14 - 17	5 girls & 5 boys	alcohol use	7	avSim	simX	gender; age; safe control
Steglich et al., 2010 [23]	Teenage Friends and Lifestyle Study	UK	1995	3	13 mo.	160	1	1	12 - 13	6	alcohol use	5	avSim	simX	gender; age; smoking; romantic relations; pocket money
Titkova, 2018 [31]	Risk behaviour and health of adolescents study	Russia	2012	3	6 mo.	205	4	2 (data from 4 schools combined with structural zeros; separate models for boys and girls)	15 - 18	10	alcohol use	3	avSim	simX
Wang et al., 2015 [70]	Add Health	USA	1995	2	12 mo.	976; 1284	13	2 (data from 12 small schools combined with structural zeros; big school modelled separately)	14 - 17	5 girls & 5 boys	alcohol use	5	avSim	simX	gender; grade; depression; parental support; parental monotoring; parental drinking
Wang et al., 2016 [71]	Add Health	USA	1995	2	12 mo.	976; 1284	13	2 (data from 12 small schools combined with structural zeros; big school modelled separately)	14 - 17	5 girls & 5 boys	alcohol use	5	avSim	simX	gender; grade; smoking; depression; parental support; parental monotoring; parental drinking
Wang at.al., 2017	Add Health	USA	1995	2	12 mo.	976; 2178	2	2 (separate models reported)	14 - 17	5 girls & 5 boys	alcohol use	5	avSim	simX	gender; grade; depression; parental support; parental monotoring; parental drinking
Wang at.al., 2018	Add Health	USA	1995	2	12 mo.	1024; 2104	2	2 (separate models reported)	14 - 17	5 girls & 5 boys	alcohol use	5	avSim	simX	gender; grade; race; smoking; marijuana use; depression; parental support; parental monotoring; parental drinking

## Sheet: Лист2
Publication	N of schools	N of networks
Burk et al., 2012 [39]	?	3 (separate models reported)
Giletta et al., 2012 [40]	3	1 (data from six schools/cohorts combined with structural zeros)
Gremmen et al., 2019 [41]	5	3 (data from 5 schools combined with structural zeros)
Huang, 2013 [42]	5	5 (school results combined in meta-analysis)
Kiuru et al., 2010 [43]	9	9 (school results combined in meta-analysis)
Long, 2018 [44]	2	2 (separate models reported)
Mathys et al., 2013 [45]	1	1
McCann et al., 2019 [46]	21	21 (school results combined in meta-analysis)
McMillan et al., 2018 [47]	?	51 (district/cohort results combined in meta-analysis)
Mercken et.al., 2012 [48]	10	10 (school results combined in meta-analysis)
Mundt et al., 2012 [49]	13	13 (school results combined in meta-analysis)
Mundt, 2013 [50]	13	13 (school results combined in meta-analysis)
Niezink et al., 2019 [51]	1	1
Osgood et al., 2013 [52]	?	51 (district/cohort results combined in meta-analysis)
Osgood et al., 2015 [53]	?	50 (district/cohort results combined in meta-analysis)
Pattiselanno, 2016 [54]	5	5 (school results combined in meta-analysis)
Rabaglietti et al., 2012 [55]	6	1 (data from six schools combined with structural zeros)
Ragan, 2014 [56]	?	42 (district/cohort results combined in meta-analysis)
Ragan, 2020 [57]	?	46 (district/cohort results combined in meta-analysis)
Schaefer, 2018 [58]	2	1 (data from two schools combined with structural zeros)
Steglich et al., 2010 [26]	1	1
Titkova, 2018 [59]	4	2 (data from 4 schools combined with structural zeros; separate models for boys and girls)
Wang et al., 2015 [60]	13	2 (data from 12 schools combined with structural zeros; big school modelled separately)
Wang et al., 2016 [61]	13	2 (data from 12 schools combined with structural zeros; big school modelled separately)
Wang at.al., 2017 [62]	2	2 (separate models reported)
Wang at.al., 2018 [63]	2	2 (separate models reported)
			structural zeros -- used in 7 articles
			meta-analysis -- used in 12 articles
			separate models reported -- 7 articles (+2)
